# Supplementary material for: Comparative Analysis of Physicochemical Properties and Storability of a New Citrus Variety, Yellowball, and Its Parent
Source: Plants (Basel). 2023 Aug 3;12(15):2863. doi: 10.3390/plants12152863 (PMC10421519; doi:10.3390/plants12152863)
Supplement: Supplementary file 1 [file plants-12-02863-s001.zip]

Archive with 1 entries (1 files):
- plants-2524260-supplementary.pdf
